# Supplementary material for: Building a human pluripotent stem cell-based gonadal niche: improving in vitro systems with in vivo insights
Source: Hum Reprod Update. 2025 Jun 28;31(6):559–87. doi: 10.1093/humupd/dmaf012 (PMC12584898; doi:10.1093/humupd/dmaf012)
Supplement: dmaf012_Supplementary_Data [file dmaf012_supplementary_data.zip]

Archive with 1 entries (1 files):
- Supplementary Table S1 references for figure 3.xlsx
