# Supplementary material for: Building a human pluripotent stem cell-based gonadal niche: improving in vitro systems with in vivo insights
Source: Hum Reprod Update. 2025 Jun 28;31(6):559–87. doi: 10.1093/humupd/dmaf012 (PMC12584898; doi:10.1093/humupd/dmaf012)
Supplement: dmaf012_Supplementary_Data [file dmaf012_supplementary_data.zip › Supplementary Table S1 references for figure 3.xlsx]

## Sheet: Sheet1
Supplementary Table S1. References for the evidence described in Figure 3. Evidence for the various signalling factors used during in vitro differentiation is summarised, split by developmental stage. KO= Knockout
Gene	Developmental transition	Evidence in favor	Evidence against	Indirect evidence	Notes	Reference number
WNT (CHIR: WNT agonist)	Primitive streak development	Mouse Wnt3 KO				1
	Mesoderm differentiation	Mouse Wnt3 KO hiPSC differntiation mESC differentiation			T (Brachyury) is a target of wnt3a	1	2	3	4
	Intermediate mesoderm differentiation	Mouse Wnt3a KO Chick embryo manipulation hESC differentiation mESC differentiation				5	6	7	8
Activin A	Primitive streak development	mESC differentiation	Mouse ActA KO		Mouse ActRIB KO: no primitive streak formation, likely because of Nodal effect and not ActA	9	10	11
	Mesoderm differentiation	Xenopous embryo manipulation Mouse embryos treated with ActA hESC differentiation mESC differentiation	Mouse ActA KO No expression in mouse between E5.5 and E9.5 Xenopous embryo manipulation hESC differentiation		Mouse KO: not necessary for mesoderm formation Nodal does induce mesoderm in mice and acts via activin receptors, KO of smad2 or activin leads to gastrulation defects in the mouse Mouse embryos treated with ActA: goosecoid expression Xenopous data is somewhat conflicting Is widely used in in vitro differentiations for mesoderm induction, but also for endoderm mesoderm induction could be achieved …	9	12	13	14	15	16	17	18	19	20	21	22	23	24	25	26	27
	Intermediate mesoderm differentiation	Avian embryo manipulation mESC differentiation			Avian embryo manipulation: ActA is necessary but not sufficient for Lim1 induction, this is downstream of RA mESC differentiation: Osr1, Pax2 and Wt1 induction	8	28	29
	Sertoli cell differentiation	Mouse Amhr2 Inhba conditional KO Mouse inhba KO Rat Sertoli cell culture (post natal)			Mouse Amh and ActivinB KO gives a sex reversal phenotype Mouse Amhr2 and Inhba conditional KO: decrease in sertoli cell proliferation and cord dysgenesis Mouse inhba KO: effect on proliferation of Sertoli cells Rat Sertoli cell culture (post natal): effect on Sertoli cell proliferation	30	31	32	33	34
BMP4 (and BMP4 inh)	Primitive streak development	Mouse KO	Chick embryo manipulation		Chick embryo manipulation: BMP4 inhibitor can induce a primitive streak	35	36
	Mesoderm differentiation	Mouse KO hESC differentiation mESC differentiation				35	37	38	39
	Intermediate mesoderm differentiation	Chick embryo manipulation hIPSC differentiation mESC differentiation		Mouse BMPR1a KO	Can bind to a Gata4 enhancer in LPM of mice between E7.75 and E9.5, then becomes restricted to liver mesenchyme Mouse BMPR1a KO: lack of LPM and more paraxial tissue (also binds BMP2)	8	40	41	42	43
	Granulosa cell differentiation	Mouse in vivo immunization Human luteinized granulosa cell culture Rat follicle culture Bovine granulosa cell culture	Immortalized human granulosa cell line	BMP4 and its receptors are expressed in human oocytes, stromal and granulosa cells	Mouse in vivo immunization: less transition to primary follicles Bovine cultured granulosa cells: increase in estradiol, inhibin, activin, follistatin secretion Human cultured primary granulosa cells:no effect on hormone production Immortalized human granulosa cell line: decrease in progesterone production Human cultured luteinized granulosa cells: less LHR and STAR, more aromatase and FSHR	44	45	46	47	48	49	50	51	52
FGF2	Mesoderm differentiation	Xenopus embryo manipulation hESC and hiPSC differentiation hESC and hiPSC differentiation mESC differentiation	Mouse FGF2 KO		hiPSC differentiation: block of endodermal differentiation Promotes self renewal and pluripotency in hESCs Mouse FGF2 KO: viable, no urogenital phenotype	25	26	27	39	53	54	55	56	57	58
	Intermediate mesoderm differentiation	hESC and hiPSC differentiation	Mouse FGF2 KO		hESC and hiPSC differentiation: Pax2+ cell induction Mouse FGF2 KO: viable, no urogenital phenotype	4	39	59
	Granulosa cell differentiation	Human ovarian tissue culture (post-natal) Rat follicle culture Rat granulosa cell culture		Mouse FGFR3 mutant Expression in human follicular cells during ovulation FGF and FGFR detected by IHC in granulosa cells of adolescents/women but not human fetal ovaries	Human ovarian tissue culture (post-natal): more oestradiol Mouse FGFR3 mutant: granulosa cell apoptosis Rat follicle culture: effect on primordial follicle development Rat granulosa cell culture: more estradiol production	60	61	62	63	64	65
PI3K inh	Mesoderm differentiation	hESC differentiation	Xenopus embryo manipulation Mouse embryo culture	mESC differentiation	Used in some hESC protocols to improve differentiation in general, can also improve mesendoderm differentiation In Xenopus PI3K activity is needed for trunk mesoderm formation In mESC differentiation PI3K activity is needed for endoderm differentiation Mouse embryo culture with this inhibitor had no effect on gastrulation	26	27	66	67	68	69
BMP7	Intermediate mesoderm differentiation	hiPSC differentiation mESC differentiation	Mouse Bmp7 exon 6-7 deletion hESC differentiation		Mouse Bmp7 KO: develop to term, kidney phenotype appears on E12.5, no gonadal or IM phenotype hiPSC differentiation: Osr1 induction hESC differentiation: more Hand1, Foxf1, less Pax2 and Pax8	24	70	71	72	73	74
	Sertoli cell differentiation		Mouse Bmp7 exon 6-7 deletion Mouse Bmp7 exon 1 deletion Chicken embryonic gene expression Mouse Bmp8a-/- Bmp7+/-	Mouse embryonic gonad expression	Mouse Bmp7 exon 6-7 del: develop to term, kidney phenotype appears on E12.5, E18.5 gonads lack germ cells but have normal Sertoli cells Mouse Bmp7 exon1 del: no macroscopic gonadal phenotype, only kidney phenotype Effect on Sertoli cell proliferation in P7 mouse testis Higher expression in embryonic mouse testis from E11.5 Higher expression in chick ovary than testis during development	70	73	75	76	77	78
FGF9	Intermediate mesoderm differentiation	hiPSC differentiation mESC differentiation	Mouse FGF9 KO	Expressed in mouse IM and paraxial mesoderm between E8.5 and E9.5	Mouse FGF9 KO: gonads develop, but sex reversal	38	79	80	81
	Sertoli cell differentiation	Human mutations Mouse FGF9 KO		P7 Sertoli cells do express BMP receptors		79	82	83	84	85
RA	Intermediate mesoderm differentiation	Mouse in vivo RA treatment Mouse Aldh1a2 KO Chick embryo manipulation hESC and hiPSC differentiation mESC differentiation		Exressed on cranial end of mesoderm in mouse embryo's, while FGFs are expressed on the caudal end	Mouse in vivo RA treatment: anteriorizing effect on mesoderm Chick embryo manipulation: RA can upregulate Lhx1 Mouse Cyp26A1 KO: no gonadal phenotype	7	28	38	86	87	88	89	90
	Granulosa cell differentiation	Mouse in vivo (post-natal) Human ovarian cell line	Humans treated with isotretinoin Mouse KO (fetal)		Vitamin-A deficient mice: decrease in LH recepor expression and ovulation Mouse KO of RA receptors: no effect on sex determination Mouse KO RA synthesis emzymes: no effect on sex determination Humans treated with isotretinoin: lower AMH, ovarian volume, antral follicle count Human ovarian cell line: more HSD3B after RA treatment Rat cultured granulosa cells: dose dependent induction or reduction …	91	92	93	94	95
EGF	Bipotential gonad cell differentiation	mESC differentiation	Mouse EGF KO Mouse EGFR KO	Mouse EGFR mutant	Mouse EGF KO: normal phenotype Mouse EGFR mutant: no offspring by 3 months, not analyzed further Mouse EGFR KO: normal testis on E13 Mouse Emx2 KO: more EGFR expression	96	97	98	99	100
	Sertoli cell differentiation		Mouse EGF KO	Rat embryonic testis culture	Mouse EGF KO: normal phenotype Rat embryonic testis culture: decrease in size when blocking EGFR	96	99
	Granulosa cell differentiation	Human adult granulosa cell culture Rat granulosa cell culture Bovine cumulus-oocyte complex culture		Various EGF-like factors are involved in ovulation process: mouse in vivo evidence, sequencing of human granulosa cells before and after ovulation triggering in IVF patients Single cell data of human aspirated follicles: EGFR is expressed in granulosa cells Immunostaining for EGF and EGFR is positive during various stages of human follicular development (post-natal)		101	102	103	104	105	106	107	108	109	110
PGD2	Sertoli cell differentiation	Mouse L-Pgds KO Mouse cultured XX gonads		Expressed in human testis at 7PCW		111	112	113	114
Estradiol (E2)	Granulosa cell differentiation	Mouse receptor α and β KO (post-natal) Rat in vivo administration			Mouse receptor α and β KO: no fetal effect, but partial sex reversal in the adult	115	116
FSH	Granulosa cell differentiation	Human mutation (post-natal) Mouse KO (post-natal) Rat immature granulosa cell culture			Human fshb mutation: no sex reversal primary amenorrhoea, succesful ovulation and fertilisation after FSH treatment, multifollicular development on ultrasound One histology study: no antral follicles Human fshr mutation: histology of folliculogenesis block Mouse KO: folliculogenesis block	117	118	119	120	121	122	123	124	125
AMH	Granulosa cell differentiation	Human adult granulosa cell culture Rat preantral follicle culture	Mouse XX overexpression (fetal) Mouse AMH KO Mouse primordial follicle culture Mouse preantral follicle culture		Mouse XX overexpression: formation of tubule-like structures (no staining) Mouse AMH KO: females are fertile, show more recruitment of primordial follicles, increase in FSH sensitivity Mouse primordial follicle culture: decrease in follicle growth Mouse preantral follicle culture: inhibits FSH effects Rat preantral follicle culture: increases FSH effect	126	127	128	129	130	131
Inhibin α/β	Granulosa cell differentiation	Bovine granulosa cell culture	Mouse inhibin α KO Mouse inh α mutant Mouse inh βB KO Mouse primary granulosa cell culture	Association with premature ovarian failure in humans Human plasma concentrations Secretion by human granulosa cells in vitro	Human mutations associated with POF in some studies, the cause for this is unknown and no functional validation, meta analysis found only a significant association in the asian population Mouse inhibin α KO: gonadal stromal tumor development due to increase in activins and gonadothropins, some tumors with Sertoli-like cells (based on HE) Mouse inh α mutant with normal activin levels: more corpora…	12	132	133	134	135	136	137	138	139	140	141	142	143
TGFa/b	Granulosa cell differentiation	Mouse preantral follicle culture Rat immature granulosa cell culture Human granulosa cell line	Rat in vivo administration Human granulosa cell culture		Human granulosa cell culture: no effect on aromarase mRNA expression, effect on matrix deposition Mouse adult preantral follicle culture: follicular growth, increase in estradiol and inhibin secretion Rat in vivo administration: less luteinization, fewer cumulus cells Rat granulosa cell culture: increase in proliferation, more FSH dependent progesterone production, more aromatase activity	144	145	146	147	148	149
BMP15	Granulosa cell differentiation	Human mutations (post-natal) Mouse KO (post-natal)			Human mutations: POF, streak ovaries, amenorrhoe, with functional analysis of mutant protein Mouse KO: decreased ovulation, syngergistic with GDF9	143	150	151	152	153	154	155	156	157
GDF9	Granulosa cell differentiation	Human mutations (post-natal) Mouse KO (post-natal) Immortalized human granulosa cell line			Complex with BMP15 Mutations found in women with less antral follicles, with functional analysis of mutant proteins Some studies in women with POF found no mutations Mouse KO: block at primary follicle stage	152	155	159	160	161	162
FST	Granulosa cell differentiation	Mouse Amhr2cre conditional Fst KO Human post-natal follicle culture Rat post-natal granulosa cell culture	Mouse XX KO Mouse overexpression Antagonises BMP4, BMP15, Activin Inhibins Antagonises FSH in pituitary	Possible link with PCOS in humans	Conflicting results on link with PCOS in humans Mouse XX KO: coelomic vessel formation, no other signs of sex reversal Mouse Amhr2cre conditional Fst KO: decrease in antral follicle number and less corpora lutea from 6 months, tubule-like structures at 8 months Mouse overexpression: XX and XY fertility defects, folliculogenesis block, no sex reversal Antagonises BMP4, BMP15, Activins and inhibins…	163	164	165	166	167	168	169
HGH	Granulosa cell differentiation	Human granulosa cells during IVF Mouse Ghr KO Human adult granulosa cell culture			Granulosa cells isolated from patients with and without hGH treatment during IVF: the treatment increased the number of FSHR, LHR and BMPR1B, known to improve IVF outcome Increases steroidogenesis in primary human cells Mouse receptor KO: block at primordial follicle stage	170	171	172	173	175	176
1. Liu P, Wakamiya M, Shea MJ, Albrecht U, Behringer RR, and Bradley A. Requirement for Wnt3 in vertebrate axis formation. Nature Genetics 1999: 22; 361-365.
2. Yamaguchi TP, Takada S, Yoshikawa Y, Wu NY, and McMahon AP. (Brachyury) is a direct target of Wnt3a during paraxial mesoderm specification. Genes & Development 1999: 13; 3185-3190.
3. Lindsley RC, Gill JG, Kyba M, Murphy TL, and Murphy KM. Canonical Wnt signaling is required for development of embryonic stem cell-derived mesoderm. Development 2006: 133; 3787-3796.
4. Lam AQ, Freedman BS, Morizane R, Lerou PH, Valerius MT, and Bonventre JV. Rapid and efficient differentiation of human pluripotent stem cells into intermediate mesoderm that forms tubules expressing kidney proximal tubular markers. J Am Soc Nephrol 2014: 25; 1211-1225.
5. Sweetman D, Wagstaff L, Cooper O, Weijer C, and Münsterberg A. The migration of paraxial and lateral plate mesoderm cells emerging from the late primitive streak is controlled by different Wnt signals. BMC Dev Biol 2008: 8; 63.
6. Takada S, Stark KL, Shea MJ, Vassileva G, McMahon JA, and McMahon AP. Wnt-3a regulates somite and tailbud formation in the mouse embryo. Genes Dev 1994: 8; 174-189.
7. Kumar N, Richter J, Cutts J, Bush KT, Trujillo C, Nigam SK, Gaasterland T, Brafman D, and Willert K. Generation of an expandable intermediate mesoderm restricted progenitor cell line from human pluripotent stem cells. Elife 2015: 4; e08413.
8. Taguchi A, Kaku Y, Ohmori T, Sharmin S, Ogawa M, Sasaki H, and Nishinakamura R. Redefining the in vivo origin of metanephric nephron progenitors enables generation of complex kidney structures from pluripotent stem cells. Cell Stem Cell 2014: 14; 53-67.
9. Matzuk MM, Kumar TR, Vassalli A, Bickenbach JR, Roop DR, Jaenisch R, and Bradley A. Functional analysis of activins during mammalian development. Nature 1995: 374; 354-356.
10. Gu Z, Nomura M, Simpson BB, Lei H, Feijen A, van den Eijnden-van Raaij J, Donahoe PK, and Li E. The type I activin receptor ActRIB is required for egg cylinder organization and gastrulation in the mouse. Genes Dev 1998: 12; 844-857.
11. Gadue P, Huber TL, Paddison PJ, and Keller GM. Wnt and TGF-beta signaling are required for the induction of an in vitro model of primitive streak formation using embryonic stem cells. Proc Natl Acad Sci U S A 2006: 103; 16806-16811.
12. Vassalli A, Matzuk MM, Gardner HA, Lee KF, and Jaenisch R. Activin/inhibin beta B subunit gene disruption leads to defects in eyelid development and female reproduction. Genes Dev 1994: 8; 414-427.
13. Ben-Haim N, Lu C, Guzman-Ayala M, Pescatore L, Mesnard D, Bischofberger M, Naef F, Robertson EJ, and Constam DB. The nodal precursor acting via activin receptors induces mesoderm by maintaining a source of its convertases and BMP4. Dev Cell 2006: 11; 313-323.
14. Nomura M and Li E. Smad2 role in mesoderm formation, left-right patterning and craniofacial development. Nature 1998: 393; 786-790.
15. Song J, Oh SP, Schrewe H, Nomura M, Lei H, Okano M, Gridley T, and Li E. The type II activin receptors are essential for egg cylinder growth, gastrulation, and rostral head development in mice. Dev Biol 1999: 213; 157-169.
16. Manova K, Paynton BV, and Bachvarova RF. Expression of activins and TGFβ1 and β2 RNAs in early postimplantation mouse embryos and uterine decidua. Mechanisms of Development 1992: 36; 141-152.
17. Blum M, Gaunt SJ, Cho KW, Steinbeisser H, Blumberg B, Bittner D, and De Robertis EM. Gastrulation in the mouse: the role of the homeobox gene goosecoid. Cell 1992: 69; 1097-1106.
18. Asashima M, Nakano H, Shimada K, Kinoshita K, Ishii K, Shibai H, and Ueno N. Mesodermal induction in early amphibian embryos by activin A (erythroid differentiation factor). Rouxs Arch Dev Biol 1990: 198; 330-335.
19. Smith JC, Price BMJ, Nimmen KV, and Huylebroeck D. Identification of a potent Xenopus mesoderm-inducing factor as a homologue of activin A. Nature 1990: 345; 729-731.
20. Marchant L, Linker C, and Mayor R. Inhibition of mesoderm formation by follistatin. Dev Genes Evol 1998: 208; 157-160.
21. Kessler DS and Melton DA. Induction of dorsal mesoderm by soluble, mature Vg1 protein. Development 1995: 121; 2155-2164.
22. Schulte-Merker S, Smith JC, and Dale L. Effects of truncated activin and FGF receptors and of follistatin on the inducing activities of BVg1 and activin: does activin play a role in mesoderm induction? Embo J 1994: 13; 3533-3541.
23. Evseenko D, Zhu Y, Schenke-Layland K, Kuo J, Latour B, Ge S, Scholes J, Dravid G, Li X, MacLellan WR, and Crooks GM. Mapping the first stages of mesoderm commitment during differentiation of human embryonic stem cells. Proc Natl Acad Sci U S A 2010: 107; 13742-13747.
24. Kim D and Dressler GR. Nephrogenic factors promote differentiation of mouse embryonic stem cells into renal epithelia. J Am Soc Nephrol 2005: 16; 3527-3534.
25. Vallier L, Touboul T, Chng Z, Brimpari M, Hannan N, Millan E, Smithers LE, Trotter M, Rugg-Gunn P, Weber A, and Pedersen RA. Early cell fate decisions of human embryonic stem cells and mouse epiblast stem cells are controlled by the same signalling pathways. PLoS One 2009: 4; e6082.
26. Bernardo AS, Faial T, Gardner L, Niakan KK, Ortmann D, Senner CE, Callery EM, Trotter MW, Hemberger M, Smith JC, et al. BRACHYURY and CDX2 mediate BMP-induced differentiation of human and mouse pluripotent stem cells into embryonic and extraembryonic lineages. Cell Stem Cell 2011: 9; 144-155.
27. Singh AM, Reynolds D, Cliff T, Ohtsuka S, Mattheyses AL, Sun Y, Menendez L, Kulik M, and Dalton S. Signaling network crosstalk in human pluripotent cells: a Smad2/3-regulated switch that controls the balance between self-renewal and differentiation. Cell Stem Cell 2012: 10; 312-326.
28. Preger-Ben Noon E, Barak H, Guttmann-Raviv N, and Reshef R. Interplay between activin and Hox genes determines the formation of the kidney morphogenetic field. Development 2009: 136; 1995-2004.
29. Oeda S, Hayashi Y, Chan T, Takasato M, Aihara Y, Okabayashi K, Ohnuma K, and Asashima M. Induction of intermediate mesoderm by retinoic acid receptor signaling from differentiating mouse embryonic stem cells. Int J Dev Biol 2013: 57; 383-389.
30. Archambeault DR and Yao HH. Activin A, a product of fetal Leydig cells, is a unique paracrine regulator of Sertoli cell proliferation and fetal testis cord expansion. Proc Natl Acad Sci U S A 2010: 107; 10526-10531.
31. Rodriguez KF, Brown PR, Amato CM, Nicol B, Liu C-F, Xu X, and Yao HH-C. Somatic cell fate maintenance in mouse fetal testes via autocrine/paracrine action of AMH and activin B. Nature Communications 2022: 13; 4130.
32. Mendis SH, Meachem SJ, Sarraj MA, and Loveland KL. Activin A balances Sertoli and germ cell proliferation in the fetal mouse testis. Biol Reprod 2011: 84; 379-391.
33. Mithraprabhu S, Mendis S, Meachem SJ, Tubino L, Matzuk MM, Brown CW, and Loveland KL. Activin bioactivity affects germ cell differentiation in the postnatal mouse testis in vivo. Biol Reprod 2010: 82; 980-990.
34. Buzzard JJ, Farnworth PG, De Kretser DM, O'Connor AE, Wreford NG, and Morrison JR. Proliferative phase sertoli cells display a developmentally regulated response to activin in vitro. Endocrinology 2003: 144; 474-483.
35. Winnier G, Blessing M, Labosky PA, and Hogan BL. Bone morphogenetic protein-4 is required for mesoderm formation and patterning in the mouse. Genes Dev 1995: 9; 2105-2116.
36. Streit A, Lee KJ, Woo I, Roberts C, Jessell TM, and Stern CD. Chordin regulates primitive streak development and the stability of induced neural cells, but is not sufficient for neural induction in the chick embryo. Development 1998: 125; 507-519.
37. Zhang P, Li J, Tan Z, Wang C, Liu T, Chen L, Yong J, Jiang W, Sun X, Du L, et al. Short-term BMP-4 treatment initiates mesoderm induction in human embryonic stem cells. Blood 2008: 111; 1933-1941.
38. Taguchi A and Nishinakamura R. Higher-Order Kidney Organogenesis from Pluripotent Stem Cells. Cell Stem Cell 2017: 21; 730-746 e736.
39. Gattiglio M, Protzek M, and Schröter C. Population-level antagonism between FGF and BMP signaling steers mesoderm differentiation in embryonic stem cells. Biology Open 2023: 12.
40. Tonegawa A, Funayama N, Ueno N, and Takahashi Y. Mesodermal subdivision along the mediolateral axis in chicken controlled by different concentrations of BMP-4. Development 1997: 124; 1975-1984.
41. James RG and Schultheiss TM. Bmp signaling promotes intermediate mesoderm gene expression in a dose-dependent, cell-autonomous and translation-dependent manner. Dev Biol 2005: 288; 113-125.
42. Rojas A, De Val S, Heidt AB, Xu S-M, Bristow J, and Black BL. Gata4 expression in lateral mesoderm is downstream of BMP4 and is activated directly by Forkhead and GATA transcription factors through a distal enhancer element. Development 2005: 132; 3405-3417.
43. Miura S, Davis S, Klingensmith J, and Mishina Y. BMP signaling in the epiblast is required for proper recruitment of the prospective paraxial mesoderm and development of the somites. Development 2006: 133; 3767-3775.
44. Glister C, Kemp CF, and Knight PG. Bone morphogenetic protein (BMP) ligands and receptors in bovine ovarian follicle cells: actions of BMP-4, -6 and -7 on granulosa cells and differential modulation of Smad-1 phosphorylation by follistatin. Reproduction 2004: 127; 239-254.
45. Tanwar PS, O'Shea T, and McFarlane JR. In vivo evidence of role of bone morphogenetic protein-4 in the mouse ovary. Anim Reprod Sci 2008: 106; 232-240.
46. Nilsson EE and Skinner MK. Bone morphogenetic protein-4 acts as an ovarian follicle survival factor and promotes primordial follicle development. Biol Reprod 2003: 69; 1265-1272.
47. Abir R, Ben-Haroush A, Melamed N, Felz C, Krissi H, and Fisch B. Expression of bone morphogenetic proteins 4 and 7 and their receptors IA, IB, and II in human ovaries from fetuses and adults. Fertil Steril 2008: 89; 1430-1440.
48. Shimasaki S, Zachow RJ, Li D, Kim H, Iemura S, Ueno N, Sampath K, Chang RJ, and Erickson GF. A functional bone morphogenetic protein system in the ovary. Proc Natl Acad Sci U S A 1999: 96; 7282-7287.
49. Khalaf M, Morera J, Bourret A, Reznik Y, Denoual C, Herlicoviez M, Mittre H, and Benhaim A. BMP system expression in GCs from polycystic ovary syndrome women and the in vitro effects of BMP4, BMP6, and BMP7 on GC steroidogenesis. Eur J Endocrinol 2013: 168; 437-444.
50. Nio-Kobayashi J, Trendell J, Giakoumelou S, Boswell L, Nicol L, Kudo M, Sakuragi N, Iwanaga T, and Duncan WC. Bone morphogenetic proteins are mediators of luteolysis in the human corpus luteum. Endocrinology 2015: 156; 1494-1503.
51. Al-Samerria S, Al-Ali I, McFarlane JR, and Almahbobi G. The impact of passive immunisation against BMPRIB and BMP4 on follicle development and ovulation in mice. Reproduction 2015: 149; 403-411.
52. Yang D, Yang X, Dai F, Wang Y, Yang Y, Hu M, and Cheng Y. The Role of Bone Morphogenetic Protein 4 in Ovarian Function and Diseases. Reprod Sci 2021: 28; 3316-3330.
53. Kimelman D and Maas A. Induction of dorsal and ventral mesoderm by ectopically expressed Xenopus basic fibroblast growth factor. Development 1992: 114; 261-269.
54. Tsujimoto H, Kasahara T, Sueta SI, Araoka T, Sakamoto S, Okada C, Mae SI, Nakajima T, Okamoto N, Taura D, et al. A Modular Differentiation System Maps Multiple Human Kidney Lineages from Pluripotent Stem Cells. Cell Rep 2020: 31; 107476.
55. Yu P, Pan G, Yu J, and Thomson JA. FGF2 sustains NANOG and switches the outcome of BMP4-induced human embryonic stem cell differentiation. Cell Stem Cell 2011: 8; 326-334.
56. Yao S, Chen S, Clark J, Hao E, Beattie GM, Hayek A, and Ding S. Long-term self-renewal and directed differentiation of human embryonic stem cells in chemically defined conditions. Proc Natl Acad Sci U S A 2006: 103; 6907-6912.
57. Willems E and Leyns L. Patterning of mouse embryonic stem cell-derived pan-mesoderm by Activin A/Nodal and Bmp4 signaling requires Fibroblast Growth Factor activity. Differentiation 2008: 76; 745-759.
58. Dono R, Texido G, Dussel R, Ehmke H, and Zeller R. Impaired cerebral cortex development and blood pressure regulation in FGF-2-deficient mice. Embo J 1998: 17; 4213-4225.
59. Loh KM, Chen A, Koh PW, Deng TZ, Sinha R, Tsai JM, Barkal AA, Shen KY, Jain R, Morganti RM, et al. Mapping the Pairwise Choices Leading from Pluripotency to Human Bone, Heart, and Other Mesoderm Cell Types. Cell 2016: 166; 451-467.
60. Amsterdam A, Kannan K, Givol D, Yoshida Y, Tajima K, and Dantes A. Apoptosis of granulosa cells and female infertility in achondroplastic mice expressing mutant fibroblast growth factor receptor 3G374R. Mol Endocrinol 2001: 15; 1610-1623.
61. Jeon MJ, Choi YS, Yoo JJ, Atala A, and Jackson JD. Optimized culture system to maximize ovarian cell growth and functionality in vitro. Cell Tissue Res 2021: 385; 161-171.
62. Nilsson E, Parrott JA, and Skinner MK. Basic fibroblast growth factor induces primordial follicle development and initiates folliculogenesis. Mol Cell Endocrinol 2001: 175; 123-130.
63. Nilsson EE and Skinner MK. Kit ligand and basic fibroblast growth factor interactions in the induction of ovarian primordial to primary follicle transition. Molecular and Cellular Endocrinology 2004: 214; 19-25.
64. Garor R, Abir R, Erman A, Felz C, Nitke S, and Fisch B. Effects of basic fibroblast growth factor on in vitro development of human ovarian primordial follicles. Fertil Steril 2009: 91; 1967-1975.
65. Ben-Haroush A, Abir R, Ao A, Jin S, Kessler-Icekson G, Feldberg D, and Fisch B. Expression of basic fibroblast growth factor and its receptors in human ovarian follicles from adults and fetuses. Fertil Steril 2005: 84 Suppl 2; 1257-1268.
66. McLean AB, D'Amour KA, Jones KL, Krishnamoorthy M, Kulik MJ, Reynolds DM, Sheppard AM, Liu H, Xu Y, Baetge EE, and Dalton S. Activin a efficiently specifies definitive endoderm from human embryonic stem cells only when phosphatidylinositol 3-kinase signaling is suppressed. Stem Cells 2007: 25; 29-38.
67. Carballada R, Yasuo H, and Lemaire P. Phosphatidylinositol-3 kinase acts in parallel to the ERK MAP kinase in the FGF pathway during Xenopus mesoderm induction. Development 2001: 128; 35-44.
68. Villegas SN, Rothová M, Barrios-Llerena ME, Pulina M, Hadjantonakis AK, Le Bihan T, Astrof S, and Brickman JM. PI3K/Akt1 signalling specifies foregut precursors by generating regionalized extra-cellular matrix. Elife 2013: 2; e00806.
69. Oki S, Kitajima K, and Meno C. Dissecting the role of Fgf signaling during gastrulation and left-right axis formation in mouse embryos using chemical inhibitors. Developmental Dynamics 2010: 239; 1768-1778.
70. Luo G, Hofmann C, Bronckers AL, Sohocki M, Bradley A, and Karsenty G. BMP-7 is an inducer of nephrogenesis, and is also required for eye development and skeletal patterning. Genes Dev 1995: 9; 2808-2820.
71. Mae S-I, Shono A, Shiota F, Yasuno T, Kajiwara M, Gotoda-Nishimura N, Arai S, Sato-Otubo A, Toyoda T, Takahashi K, et al. Monitoring and robust induction of nephrogenic intermediate mesoderm from human pluripotent stem cells. Nature Communications 2013: 4; 1367.
72. Toyohara T, Mae S, Sueta S, Inoue T, Yamagishi Y, Kawamoto T, Kasahara T, Hoshina A, Toyoda T, Tanaka H, et al. Cell Therapy Using Human Induced Pluripotent Stem Cell-Derived Renal Progenitors Ameliorates Acute Kidney Injury in Mice. Stem Cells Transl Med 2015: 4; 980-992.
73. Dudley AT, Lyons KM, and Robertson EJ. A requirement for bone morphogenetic protein-7 during development of the mammalian kidney and eye. Genes Dev 1995: 9; 2795-2807.
74. Wei Y, Wang B, Jia L, Huang W, Xiang AP, Fang C, Liang X, and Li W. Lateral Mesoderm-Derived Mesenchymal Stem Cells With Robust Osteochondrogenic Potential and Hematopoiesis-Supporting Ability. Front Mol Biosci 2022: 9; 767536.
75. Puglisi R, Montanari M, Chiarella P, Stefanini M, and Boitani C. Regulatory role of BMP2 and BMP7 in spermatogonia and Sertoli cell proliferation in the immature mouse. Eur J Endocrinol 2004: 151; 511-520.
76. Carré GA, Couty I, Hennequet-Antier C, and Govoroun MS. Gene expression profiling reveals new potential players of gonad differentiation in the chicken embryo. PLoS One 2011: 6; e23959.
77. Ross A, Munger S, and Capel B. Bmp7 Regulates Germ Cell Proliferation in Mouse Fetal Gonads. Sexual Development 2007: 1; 127-137.
78. Zhao G-Q, Chen Y-X, Liu X-M, Xu Z, and Qi X. Mutation in Bmp7 Exacerbates the Phenotype of Bmp8a Mutants in Spermatogenesis and Epididymis. Developmental Biology 2001: 240; 212-222.
79. Schmahl J, Kim Y, Colvin JS, Ornitz DM, and Capel B. Fgf9 induces proliferation and nuclear localization of FGFR2 in Sertoli precursors during male sex determination. Development 2004: 131; 3627-3636.
80. Colvin JS, Feldman B, Nadeau JH, Goldfarb M, and Ornitz DM. Genomic organization and embryonic expression of the mouse fibroblast growth factor 9 gene. Dev Dyn 1999: 216; 72-88.
81. Cao J, Spielmann M, Qiu X, Huang X, Ibrahim DM, Hill AJ, Zhang F, Mundlos S, Christiansen L, Steemers FJ, et al. The single-cell transcriptional landscape of mammalian organogenesis. Nature 2019: 566; 496-502.
82. Croft B, Bird AD, Ono M, Eggers S, Bagheri-Fam S, Ryan JM, Reyes AP, van den Bergen J, Baxendale A, Thompson EM, et al. FGF9 variant in 46,XY DSD patient suggests a role for dimerization in sex determination. Clin Genet 2023: 103; 277-287.
83. Chiang HS, Wu YN, Wu CC, and Hwang JL. Cytogenic and molecular analyses of 46,XX male syndrome with clinical comparison to other groups with testicular azoospermia of genetic origin. J Formos Med Assoc 2013: 112; 72-78.
84. Colvin JS, Green RP, Schmahl J, Capel B, and Ornitz DM. Male-to-Female Sex Reversal in Mice Lacking Fibroblast Growth Factor 9. Cell 2001: 104; 875-889.
85. Kim Y, Bingham N, Sekido R, Parker KL, Lovell-Badge R, and Capel B. Fibroblast growth factor receptor 2 regulates proliferation and Sertoli differentiation during male sex determination. Proceedings of the National Academy of Sciences 2007: 104; 16558-16563.
86. Kang M and Han YM. Differentiation of human pluripotent stem cells into nephron progenitor cells in a serum and feeder free system. PLoS One 2014: 9; e94888.
87. Iulianella A, Beckett B, Petkovich M, and Lohnes D. A Molecular Basis for Retinoic Acid-Induced Axial Truncation. Developmental Biology 1999: 205; 33-48.
88. Niederreither K, Subbarayan V, Dollé P, and Chambon P. Embryonic retinoic acid synthesis is essential for early mouse post-implantation development. Nat Genet 1999: 21; 444-448.
89. Abu-Abed S, Dollé P, Metzger D, Beckett B, Chambon P, and Petkovich M. The retinoic acid-metabolizing enzyme, CYP26A1, is essential for normal hindbrain patterning, vertebral identity, and development of posterior structures. Genes Dev 2001: 15; 226-240.
90. Ross SA, McCaffery PJ, Drager UC, and De Luca LM. Retinoids in Embryonal Development. Physiological Reviews 2000: 80; 1021-1054.
91. Minkina A, Lindeman RE, Gearhart MD, Chassot AA, Chaboissier MC, Ghyselinck NB, Bardwell VJ, and Zarkower D. Retinoic acid signaling is dispensable for somatic development and function in the mammalian ovary. Dev Biol 2017: 424; 208-220.
92. Kawai T, Yanaka N, Richards JS, and Shimada M. De Novo-Synthesized Retinoic Acid in Ovarian Antral Follicles Enhances FSH-Mediated Ovarian Follicular Cell Differentiation and Female Fertility. Endocrinology 2016: 157; 2160-2172.
93. Aksoy H, Cinar L, Acmaz G, Aksoy U, Aydin T, Vurdem UE, Oz L, Idem Karadag O, and Kartal D. The effect of isotretinoin on ovarian reserve based on hormonal parameters, ovarian volume, and antral follicle count in women with acne. Gynecol Obstet Invest 2015: 79; 78-82.
94. Bagavandoss P and Midgley AR, Jr. Biphasic action of retinoids on gonadotropin receptor induction in rat granulosa cells in vitro. Life Sci 1988: 43; 1607-1614.
95. Damdimopoulou P, Chiang C, and Flaws JA. Retinoic acid signaling in ovarian folliculogenesis and steroidogenesis. Reprod Toxicol 2019: 87; 32-41.
96. Luetteke NC, Qiu TH, Fenton SE, Troyer KL, Riedel RF, Chang A, and Lee DC. Targeted inactivation of the EGF and amphiregulin genes reveals distinct roles for EGF receptor ligands in mouse mammary gland development. Development 1999: 126; 2739-2750.
97. Lee D, Cross SH, Strunk KE, Morgan JE, Bailey CL, Jackson IJ, and Threadgill DW. Wa5 is a novel ENU-induced antimorphic allele of the epidermal growth factor receptor. Mammalian Genome 2004: 15; 525-536.
98. Kusaka M, Katoh-Fukui Y, Ogawa H, Miyabayashi K, Baba T, Shima Y, Sugiyama N, Sugimoto Y, Okuno Y, Kodama R, et al. Abnormal Epithelial Cell Polarity and Ectopic Epidermal Growth Factor Receptor (EGFR) Expression Induced in Emx2 KO Embryonic Gonads. Endocrinology 2010: 151; 5893-5904.
99. Levine E, Cupp AS, Miyashiro L, and Skinner MK. Role of transforming growth factor-alpha and the epidermal growth factor receptor in embryonic rat testis development. Biol Reprod 2000: 62; 477-490.
100. Yoshino T, Suzuki T, Nagamatsu G, Yabukami H, Ikegaya M, Kishima M, Kita H, Imamura T, Nakashima K, Nishinakamura R, et al. Generation of ovarian follicles from mouse pluripotent stem cells. Science 2021: 373.
101. Shimada M, Umehara T, and Hoshino Y. Roles of epidermal growth factor (EGF)-like factor in the ovulation process. Reprod Med Biol 2016: 15; 201-216.
102. Hsieh M, Lee D, Panigone S, Horner K, Chen R, Theologis A, Lee DC, Threadgill DW, and Conti M. Luteinizing hormone-dependent activation of the epidermal growth factor network is essential for ovulation. Mol Cell Biol 2007: 27; 1914-1924.
103. Wissing ML, Kristensen SG, Andersen CY, Mikkelsen AL, Høst T, Borup R, and Grøndahl ML. Identification of new ovulation-related genes in humans by comparing the transcriptome of granulosa cells before and after ovulation triggering in the same controlled ovarian stimulation cycle. Hum Reprod 2014: 29; 997-1010.
104. Choi Y, Wilson K, Hannon PR, Rosewell KL, Brännström M, Akin JW, Curry TE, Jr., and Jo M. Coordinated Regulation Among Progesterone, Prostaglandins, and EGF-Like Factors in Human Ovulatory Follicles. The Journal of Clinical Endocrinology & Metabolism 2017: 102; 1971-1982.
105. Choi Y, Jeon H, Brännström M, Akin JW, Curry Jr TE, and Jo M. A single-cell gene expression atlas of human follicular aspirates: Identification of leukocyte subpopulations and their paracrine factors. The FASEB Journal 2023: 37; e22843.
106. Maruo T, Ladines-Llave CA, Samoto T, Matsuo H, Manalo AS, Ito H, and Mochizuki M. Expression of epidermal growth factor and its receptor in the human ovary during follicular growth and regression. Endocrinology 1993: 132; 924-931.
107. Cordova A, Miranda MS, King WA, and Mastromonaco GF. Effects of EGF and melatonin on gene expression of cumulus cells and further in vitro embryo development in bovines. Zygote 2022: 30; 600-610.
108. Steinkampf MP, Mendelson CR, and Simpson ER. Effects of epidermal growth factor and insulin-like growth factor I on the levels of mRNA encoding aromatase cytochrome P-450 of human ovarian granulosa cells. Mol Cell Endocrinol 1988: 59; 93-99.
109. Hurst BS, Zacur HA, Schlaff WD, Damewood MD, and Berkovitz GD. The effect of epidermal growth factor in human granulosa cells varies with follicle size. J Endocrinol Invest 1993: 16; 143-145.
110. Bendell JJ and Dorrington JH. Epidermal growth factor influences growth and differentiation of rat granulosa cells. Endocrinology 1990: 127; 533-540.
111. Moniot B, Declosmenil F, Barrionuevo F, Scherer G, Aritake K, Malki S, Marzi L, Cohen-Solal A, Georg I, Klattig J, et al. The PGD2 pathway, independently of FGF9, amplifies SOX9 activity in Sertoli cells during male sexual differentiation. Development 2009: 136; 1813-1821.
112. Wilhelm D, Martinson F, Bradford S, Wilson MJ, Combes AN, Beverdam A, Bowles J, Mizusaki H, and Koopman P. Sertoli cell differentiation is induced both cell-autonomously and through prostaglandin signaling during mammalian sex determination. Dev Biol 2005: 287; 111-124.
113. Mazaud-Guittot S, Nicolaz CN, Desdoits-Lethimonier C, Coiffec I, Maamar MB, Balaguer P, Kristensen DM, Chevrier C, Lavoué V, Poulain P, et al. Paracetamol, Aspirin, and Indomethacin Induce Endocrine Disturbances in the Human Fetal Testis Capable of Interfering With Testicular Descent. The Journal of Clinical Endocrinology & Metabolism 2013: 98; E1757-E1767.
114. Malki S, Nef S, Notarnicola C, Thevenet L, Gasca S, Méjean C, Berta P, Poulat F, and Boizet‐Bonhoure B. Prostaglandin D2 induces nuclear import of the sex‐determining factor SOX9 via its cAMP‐PKA phosphorylation. The EMBO Journal 2005: 24; 1798-1809.
115. Couse JF, Hewitt SC, Bunch DO, Sar M, Walker VR, Davis BJ, and Korach KS. Postnatal sex reversal of the ovaries in mice lacking estrogen receptors alpha and beta. Science 1999: 286; 2328-2331.
116. Richards JS, Ireland JJ, Rao MC, Bernath GA, Midgley ARJ, and Reichert LE. Ovarian Follicular Development in the Rat: Hormone Receptor Regulation by Estradiol, Follicle Stimulating Hormone and Luteinizing Hormone1. Endocrinology 1976: 99; 1562-1570.
117. Rabin D, Spitz I, Bercovici B, Bell J, Laufer A, Benveniste R, and Polishuk W. Isolated deficiency of follicle-stimulating hormone. Clinical and laboratory features. N Engl J Med 1972: 287; 1313-1317.
118. Kumar TR, Wang Y, Lu N, and Matzuk MM. Follicle stimulating hormone is required for ovarian follicle maturation but not male fertility. Nat Genet 1997: 15; 201-204.
119. Gonzalez-Robayna IJ, Falender AE, Ochsner S, Firestone GL, and Richards JS. Follicle-Stimulating Hormone (FSH) Stimulates Phosphorylation and Activation of Protein Kinase B (PKB/Akt) and Serum and Glucocorticoid-Induced Kinase (Sgk): Evidence for A Kinase-Independent Signaling by FSH in Granulosa Cells. Molecular Endocrinology 2000: 14; 1283-1300.
120. Erickson GF, Wang C, and Hsueh AJW. FSH induction of functional LH receptors in granulosa cells cultured in a chemically defined medium. Nature 1979: 279; 336-338.
121. Matthews CH, Borgato S, Beck-Peccoz P, Adams M, Tone Y, Gambino G, Casagrande S, Tedeschini G, Benedetti A, and Chatterjee VKK. Primary amenorrhoea and infertility due to a mutation in the β–subunit of follicle–stimulating hormone. Nature Genetics 1993: 5; 83-86.
122. Layman LC, Porto ALA, Xie J, da Motta LACR, da Motta LDC, Weiser W, and Sluss PM. FSHβ Gene Mutations in a Female with Partial Breast Development and a Male Sibling with Normal Puberty and Azoospermia. The Journal of Clinical Endocrinology & Metabolism 2002: 87; 3702-3707.
123. Zhu L, Xiao N, Zhang T, Kong P, Xu B, Fang Z, and Jin L. Clinical and genetic analysis of an isolated follicle-stimulating hormone deficiency female patient. J Assist Reprod Genet 2020: 37; 1441-1448.
124. Berger K, Souza H, Brito VN, d'Alva CB, Mendonca BB, and Latronico AC. Clinical and hormonal features of selective follicle-stimulating hormone (FSH) deficiency due to FSH beta-subunit gene mutations in both sexes. Fertility and Sterility 2005: 83; 466-470.
125. Meduri G, Touraine P, Beau I, Lahuna O, Desroches A, Vacher-Lavenu MC, Kuttenn F, and Misrahi M. Delayed Puberty and Primary Amenorrhea Associated with a Novel Mutation of the Human Follicle-Stimulating Hormone Receptor: Clinical, Histological, and Molecular Studies. The Journal of Clinical Endocrinology & Metabolism 2003: 88; 3491-3498.
126. Behringer RR, Cate RL, Froelick GJ, Palmiter RD, and Brinster RL. Abnormal sexual development in transgenic mice chronically expressing müllerian inhibiting substance. Nature 1990: 345; 167-170.
127. Sacchi S, D’Ippolito G, Sena P, Marsella T, Tagliasacchi D, Maggi E, Argento C, Tirelli A, Giulini S, and La Marca A. The anti-Müllerian hormone (AMH) acts as a gatekeeper of ovarian steroidogenesis inhibiting the granulosa cell response to both FSH and LH. Journal of Assisted Reproduction and Genetics 2016: 33; 95-100.
128. Hu R, Lou Y, Wang F-M, Ma H-M, Wu X, Zhang X-M, Li J, and Sun Y-P. Effects of Recombinant Human AMH on SCF Expression in Human Granulosa Cells. Cell Biochemistry and Biophysics 2013: 67; 1481-1485.
129. Durlinger AL, Visser JA, and Themmen AP. Regulation of ovarian function: the role of anti-Müllerian hormone. Reproduction 2002: 124; 601-609.
130. Durlinger AL, Kramer P, Karels B, de Jong FH, Uilenbroek JT, Grootegoed JA, and Themmen AP. Control of primordial follicle recruitment by anti-Müllerian hormone in the mouse ovary. Endocrinology 1999: 140; 5789-5796.
131. Durlinger AL, Gruijters MJ, Kramer P, Karels B, Ingraham HA, Nachtigal MW, Uilenbroek JT, Grootegoed JA, and Themmen AP. Anti-Müllerian hormone inhibits initiation of primordial follicle growth in the mouse ovary. Endocrinology 2002: 143; 1076-1084.
132. Matzuk MM, Finegold MJ, Su JG, Hsueh AJ, and Bradley A. Alpha-inhibin is a tumour-suppressor gene with gonadal specificity in mice. Nature 1992: 360; 313-319.
133. Matzuk MM, Kumar TR, Shou W, Coerver KA, Lau AL, Behringer RR, and Finegold MJ. Transgenic models to study the roles of inhibins and activins in reproduction, oncogenesis, and development. Recent Prog Horm Res 1996: 51; 123-154; discussion 155-127.
134. Groome NP, Illingworth PJ, O'Brien M, Pai R, Rodger FE, Mather JP, and McNeilly AS. Measurement of dimeric inhibin B throughout the human menstrual cycle. J Clin Endocrinol Metab 1996: 81; 1401-1405.
135. Kumar TR, Wang Y, and Matzuk MM. Gonadotropins are essential modifier factors for gonadal tumor development in inhibin-deficient mice. Endocrinology 1996: 137; 4210-4216.
136. Nagaraja AK, Agno JE, Kumar TR, and Matzuk MM. Luteinizing hormone promotes gonadal tumorigenesis in inhibin-deficient mice. Mol Cell Endocrinol 2008: 294; 19-28.
137. Walton KL, Goney MP, Peppas Z, Stringer JM, Winship A, Hutt K, Goodchild G, Maskey S, Chan KL, Brûlé E, et al. Inhibin Inactivation in Female Mice Leads to Elevated FSH Levels, Ovarian Overstimulation, and Pregnancy Loss. Endocrinology 2022: 163.
138. Welt CK and Schneyer AL. Differential Regulation of Inhibin B and Inhibin A by Follicle-Stimulating Hormone and Local Growth Factors in Human Granulosa Cells from Small Antral Follicles1. The Journal of Clinical Endocrinology & Metabolism 2001: 86; 330-336.
139. Yu X, Qiao T, Hua L, Liu S, Zhao X, Lv C, Zhao X, Wang J, Han L, Yang L, and Liang A. Synergistic Regulatory Effect of Inhibin and Anti-Müllerian Hormone on Fertility of Mice. Front Vet Sci 2021: 8; 747619.
140. Xu H, Khan A, Zhao S, Wang H, Zou H, Pang Y, and Zhu H. Effects of Inhibin A on Apoptosis and Proliferation of Bovine Granulosa Cells. Animals (Basel) 2020: 10.
141. Shelling AN. Mutations in inhibin and activin genes associated with human disease. Mol Cell Endocrinol 2012: 359; 113-120.
142. Chand AL, Harrison CA, and Shelling AN. Inhibin and premature ovarian failure. Hum Reprod Update 2010: 16; 39-50.
143. Pu D, Xing Y, Gao Y, Gu L, and Wu J. Gene variation and premature ovarian failure: a meta-analysis. Eur J Obstet Gynecol Reprod Biol 2014: 182; 226-237.
144. Juengel JL and McNatty KP. The role of proteins of the transforming growth factor-β superfamily in the intraovarian regulation of follicular development. Human Reproduction Update 2005: 11; 144-161.
145. Dorrington J, Chuma AV, and Bendell JJ. Transforming growth factor beta and follicle-stimulating hormone promote rat granulosa cell proliferation. Endocrinology 1988: 123; 353-359.
146. Saragüeta PE, Lanuza GM, and Barañao JL. Autocrine role of transforming growth factor beta1 on rat granulosa cell proliferation. Biol Reprod 2002: 66; 1862-1868.
147. Dodson WC and Schomberg DW. The effect of transforming growth factor-beta on follicle-stimulating hormone-induced differentiation of cultured rat granulosa cells. Endocrinology 1987: 120; 512-516.
148. Liu X, Andoh K, Abe Y, Kobayashi J, Yamada K, Mizunuma H, and Ibuki Y. A comparative study on transforming growth factor-beta and activin A for preantral follicles from adult, immature, and diethylstilbestrol-primed immature mice. Endocrinology 1999: 140; 2480-2485.
149. Cheng JC, Chang HM, Fang L, Sun YP, and Leung PC. TGF-β1 Up-Regulates Connective Tissue Growth Factor Expression in Human Granulosa Cells through Smad and ERK1/2 Signaling Pathways. PLoS One 2015: 10; e0126532.
150. Yan C, Wang P, DeMayo J, DeMayo FJ, Elvin JA, Carino C, Prasad SV, Skinner SS, Dunbar BS, Dube JL, et al. Synergistic roles of bone morphogenetic protein 15 and growth differentiation factor 9 in ovarian function. Mol Endocrinol 2001: 15; 854-866.
151. Mottershead DG, Sugimura S, Al-Musawi SL, Li JJ, Richani D, White MA, Martin GA, Trotta AP, Ritter LJ, Shi J, et al. Cumulin, an Oocyte-secreted Heterodimer of the Transforming Growth Factor-β Family, Is a Potent Activator of Granulosa Cells and Improves Oocyte Quality. J Biol Chem 2015: 290; 24007-24020.
152. Takebayashi K, Takakura K, Wang H, Kimura F, Kasahara K, and Noda Y. Mutation analysis of the growth differentiation factor-9 and -9B genes in patients with premature ovarian failure and polycystic ovary syndrome. Fertil Steril 2000: 74; 976-979.
153. Di Pasquale E, Beck-Peccoz P, and Persani L. Hypergonadotropic ovarian failure associated with an inherited mutation of human bone morphogenetic protein-15 (BMP15) gene. Am J Hum Genet 2004: 75; 106-111.
154. Di Pasquale E, Rossetti R, Marozzi A, Bodega B, Borgato S, Cavallo L, Einaudi S, Radetti G, Russo G, Sacco M, et al. Identification of new variants of human BMP15 gene in a large cohort of women with premature ovarian failure. J Clin Endocrinol Metab 2006: 91; 1976-1979.
155. Chand AL, Ponnampalam AP, Harris SE, Winship IM, and Shelling AN. Mutational analysis of BMP15 and GDF9 as candidate genes for premature ovarian failure. Fertil Steril 2006: 86; 1009-1012.
156. Dixit H, Rao LK, Padmalatha VV, Kanakavalli M, Deenadayal M, Gupta N, Chakrabarty B, and Singh L. Missense mutations in the BMP15 gene are associated with ovarian failure. Hum Genet 2006: 119; 408-415.
157. Tiotiu D, Alvaro Mercadal B, Imbert R, Verbist J, Demeestere I, De Leener A, Englert Y, Vassart G, Costagliola S, and Delbaere A. Variants of the BMP15 gene in a cohort of patients with premature ovarian failure. Hum Reprod 2010: 25; 1581-1587.
158. Ferrarini E, Russo L, Fruzzetti F, Agretti P, De Marco G, Dimida A, Gianetti E, Simoncini T, Simi P, Baldinotti F, et al. Clinical characteristics and genetic analysis in women with premature ovarian insufficiency. Maturitas 2013: 74; 61-67.
159. Dong J, Albertini DF, Nishimori K, Kumar TR, Lu N, and Matzuk MM. Growth differentiation factor-9 is required during early ovarian folliculogenesis. Nature 1996: 383; 531-535.
160. Carabatsos MJ, Elvin J, Matzuk MM, and Albertini DF. Characterization of oocyte and follicle development in growth differentiation factor-9-deficient mice. Dev Biol 1998: 204; 373-384.
161. Wang T-T, Ke Z-H, Song Y, Chen L-T, Chen X-J, Feng C, Zhang D, Zhang R-J, Wu Y-T, Zhang Y, et al. Identification of a mutation in GDF9 as a novel cause of diminished ovarian reserve in young women. Human Reproduction 2013: 28; 2473-2481.
162. Roy S, Gandra D, Seger C, Biswas A, Kushnir VA, Gleicher N, Kumar TR, and Sen A. Oocyte-Derived Factors (GDF9 and BMP15) and FSH Regulate AMH Expression Via Modulation of H3K27AC in Granulosa Cells. Endocrinology 2018: 159; 3433-3445.
163. Jorgez CJ, Klysik M, Jamin SP, Behringer RR, and Matzuk MM. Granulosa Cell-Specific Inactivation of Follistatin Causes Female Fertility Defects. Molecular Endocrinology 2004: 18; 953-967.
164. Yao HHC, Matzuk MM, Jorgez CJ, Menke DB, Page DC, Swain A, and Capel B. Follistatin operates downstream of Wnt4 in mammalian ovary organogenesis. Developmental Dynamics 2004: 230; 210-215.
165. Otsuka F, Moore RK, Iemura S, Ueno N, and Shimasaki S. Follistatin inhibits the function of the oocyte-derived factor BMP-15. Biochem Biophys Res Commun 2001: 289; 961-966.
166. Matzuk MM, Lu N, Vogel H, Sellheyer K, Roop DR, and Bradley A. Multiple defects and perinatal death in mice deficient in follistatin. Nature 1995: 374; 360-363.
167. Cataldo NA, Rabinovici J, Fujimoto VY, and Jaffe RB. Follistatin antagonizes the effects of activin-A on steroidogenesis in human luteinizing granulosa cells. The Journal of Clinical Endocrinology & Metabolism 1994: 79; 272-277.
168. Guo Q, Kumar TR, Woodruff T, Hadsell LA, DeMayo FJ, and Matzuk MM. Overexpression of Mouse Follistatin Causes Reproductive Defects in Transgenic Mice. Molecular Endocrinology 1998: 12; 96-106.
169. Nakamura T, Hasegawa Y, Sugino K, Kogawa K, Titani K, and Sugino H. Follistatin inhibits activin-induced differentiation of rat follicular granulosa cells in vitro. Biochimica et Biophysica Acta (BBA) - Molecular Cell Research 1992: 1135; 103-109.
170. Regan SLP, Knight PG, Yovich JL, Arfuso F, and Dharmarajan A. Growth hormone during in vitro fertilization in older women modulates the density of receptors in granulosa cells, with improved pregnancy outcomes. Fertil Steril 2018: 110; 1298-1310.
171. Doldi N, Bassan M, Bonzi V, and Ferrari A. Effects of growth hormone and growth hormone-releasing hormone on steroid synthesis in cultured human luteinizing granulosa cells. Gynecol Endocrinol 1996: 10; 101-108.
172. Gong Y, Luo S, Fan P, Zhu H, Li Y, and Huang W. Growth hormone activates PI3K/Akt signaling and inhibits ROS accumulation and apoptosis in granulosa cells of patients with polycystic ovary syndrome. Reprod Biol Endocrinol 2020: 18; 121.
173. Bachelot A, Monget P, Imbert-Bolloré P, Coshigano K, Kopchick JJ, Kelly PA, and Binart N. Growth Hormone Is Required for Ovarian Follicular Growth. Endocrinology 2002: 143; 4104-4112.
174. Slot KA, Kastelijn J, Bachelot A, Kelly PA, Binart N, and Teerds KJ. Reduced recruitment and survival of primordial and growing follicles in GH receptor-deficient mice. Reproduction 2006: 131; 525-532.
175. Ozawa K, Mizunuma H, Ozawa H, and Ibuki Y. Recombinant human growth hormone acts on intermediate-sized follicles and rescues growing follicles from atresia. Endocr J 1996: 43; 87-92.
176. Mason HD, Martikainen H, Beard RW, Anyaoku V, and Franks S. Direct gonadotrophic effect of growth hormone on oestradiol production by human granulosa cells in vitro. J Endocrinol 1990: 126; R1-4.
